# Supplementary material for: AgileMultiIdeogram: Rapid Identification and Visualization of Autozygous Regions Using Illumina Short-Read Sequencing Data
Source: Biology (Basel). 2025 Jun 9;14(6):666. doi: 10.3390/biology14060666 (PMC12189163; doi:10.3390/biology14060666)
Supplement: Supplementary file 1 [file biology-14-00666-s001.zip]

Archive with 1 entries (1 files):
- biology-3610721-supplementary.pdf
